# Supplementary material for: Long distance (>20 km) downstream detection of endangered stream frogs suggests an important role for eDNA in surveying for remnant amphibian populations
Source: PeerJ. 2021 Sep 27;9:e12013. doi: 10.7717/peerj.12013 (PMC8483009; doi:10.7717/peerj.12013)
Supplement: Supplemental Information 2 — Data was used to test the probability of detection of (a) L. lorica using the 15 and 100 mL samples; (b) L. lorica during wet and dry seasons using the 100 mL samples; and (c) L. lorica and L. nannotis during wet season using the 15 mL samples. [file peerj-09-12013-s002.csv]

Site	Sample	qpcr1	qpcr2	qpcr3	qpcr4	qpcr5	qpcr6	qpcr7	qpcr8	qpcr9	qpcr10	qpcr11	qpcr12
(a) Litoria lorica detection data during wet season using the 15 mL and 100 mL samples
2 - 100 mL	1	1	1	0	0	0	0	0	0	0	0	0	0
2 - 15 mL	1	0	0	0	0	0	0	0	0	0	0	0	0
4 - 100 mL	1	0	0	0	0	0	0	0	0	0	0	0	0
4 - 15 mL	1	1	0	0	0	0	0	0	0	0	0	0	0
5 - 100 mL	1	0	0	0	0	0	0	0	0	0	0	0	0
5 - 15 mL	1	0	0	0	0	0	0	0	0	0	0	0	0
6 - 100 mL	1	1	1	0	0	0	0	0	0	0	0	0	0
6 - 15 mL	1	0	0	0	0	0	0	0	0	0	0	0	0
7 - 100 mL	1	1	1	1	1	1	1	0	0	0	0	0	0
7 - 15 mL	1	1	0	0	0	0	0	0	0	0	0	0	0
9 - 100 mL	1	0	0	0	0	0	0	0	0	0	0	0	0
9 - 15 mL	1	1	0	0	0	0	0	0	0	0	0	0	0
10 - 100 mL	1	1	0	0	0	0	0	0	0	0	0	0	0
10 - 15 mL	1	0	0	0	0	0	0	0	0	0	0	0	0
2 - 100 mL	2	1	0	0	0	0	0	0	0	0	0	0	0
2 - 15 mL	2	0	0	0	0	0	0	0	0	0	0	0	0
4 - 100 mL	2	0	0	0	0	0	0	0	0	0	0	0	0
4 - 15 mL	2	0	0	0	0	0	0	0	0	0	0	0	0
5 - 100 mL	2	0	0	0	0	0	0	0	0	0	0	0	0
5 - 15 mL	2	0	0	0	0	0	0	0	0	0	0	0	0
6 - 100 mL	2	0	0	0	0	0	0	0	0	0	0	0	0
6 - 15 mL	2	0	0	0	0	0	0	0	0	0	0	0	0
7 - 100 mL	2	1	1	1	0	0	0	0	0	0	0	0	0
7 - 15 mL	2	1	0	0	0	0	0	0	0	0	0	0	0
9 - 100 mL	2	1	1	1	0	0	0	0	0	0	0	0	0
9 - 15 mL	2	1	0	0	0	0	0	0	0	0	0	0	0
10 - 100 mL	2	1	0	0	0	0	0	0	0	0	0	0	0
10 - 15 mL	2	0	0	0	0	0	0	0	0	0	0	0	0
10 - 100 mL	3	0	0	0	0	0	0	0	0	0	0	0	0
10 - 15 mL	3	0	0	0	0	0	0	0	0	0	0	0	0
2 - 15 mL	3	0	0	0	0	0	0	0	0	0	0	0	0
4 - 15 mL	3	0	0	0	0	0	0	0	0	0	0	0	0
5 - 100 mL	3	0	0	0	0	0	0	0	0	0	0	0	0
5 - 15 mL	3	0	0	0	0	0	0	0	0	0	0	0	0
6 - 100 mL	3	1	1	1	0	0	0	0	0	0	0	0	0
6 - 15 mL	3	0	0	0	0	0	0	0	0	0	0	0	0
7 - 100 mL	3	1	1	1	0	0	0	0	0	0	0	0	0
7 - 15 mL	3	0	0	0	0	0	0	0	0	0	0	0	0
9 - 100 mL	3	1	1	1	0	0	0	0	0	0	0	0	0
9 - 15 mL	3	0	0	0	0	0	0	0	0	0	0	0	0
2 - 15 mL	4	0	0	0	0	0	0	0	0	0	0	0	0
4 - 15 mL	4	0	0	0	0	0	0	0	0	0	0	0	0
5 - 100 mL	4	0	0	0	0	0	0	0	0	0	0	0	0
5 - 15 mL	4	0	0	0	0	0	0	0	0	0	0	0	0
6 - 15 mL	4	0	0	0	0	0	0	0	0	0	0	0	0
7 - 100 mL	4	1	1	1	1	1	1	0	0	0	0	0	0
7 - 15 mL	4	0	0	0	0	0	0	0	0	0	0	0	0
9 - 100 mL	4	1	1	1	0	0	0	0	0	0	0	0	0
9 - 15 mL	4	0	0	0	0	0	0	0	0	0	0	0	0
10 - 100 mL	4	1	1	1	1	0	0	0	0	0	0	0	0
10 - 15 mL	4	0	0	0	0	0	0	0	0	0	0	0	0
2 - 15 mL	5	0	0	0	0	0	0	0	0	0	0	0	0
4 - 15 mL	5	0	0	0	0	0	0	0	0	0	0	0	0
5 - 15 mL	5	0	0	0	0	0	0	0	0	0	0	0	0
6 - 15 mL	5	0	0	0	0	0	0	0	0	0	0	0	0
7 - 15 mL	5	0	0	0	0	0	0	0	0	0	0	0	0
9 - 15 mL	5	0	0	0	0	0	0	0	0	0	0	0	0
10 - 15 mL	5	0	0	0	0	0	0	0	0	0	0	0	0
(b) Litoria lorica detection data during wet and dry season using 100 mL samples
2 - wet season	1	1	1	0	0	0	0	0	0	0	0	0	0
4 - wet season	1	0	0	0	0	0	0	0	0	0	0	0	0
5 - wet season	1	0	0	0	0	0	0	0	0	0	0	0	0
6 - dry season	1	0	0	0	0	0	0	0	0	0	0	0	0
6 - wet season	1	1	1	0	0	0	0	0	0	0	0	0	0
7 - dry season	1	0	0	0	0	0	0	0	0	0	0	0	0
7 - wet season	1	1	1	1	1	1	1	0	0	0	0	0	0
9 - dry season	1	1	0	0	0	0	0	0	0	0	0	0	0
9 - wet season	1	0	0	0	0	0	0	0	0	0	0	0	0
10 - dry season	1	1	0	0	0	0	0	0	0	0	0	0	0
10 - wet season	1	1	0	0	0	0	0	0	0	0	0	0	0
2 - wet season	2	1	0	0	0	0	0	0	0	0	0	0	0
4 - wet season	2	0	0	0	0	0	0	0	0	0	0	0	0
5 - wet season	2	0	0	0	0	0	0	0	0	0	0	0	0
6 - dry season	2	1	1	0	0	0	0	0	0	0	0	0	0
6 - wet season	2	0	0	0	0	0	0	0	0	0	0	0	0
7 - dry season	2	0	0	0	0	0	0	0	0	0	0	0	0
7 - wet season	2	1	1	1	0	0	0	0	0	0	0	0	0
9 - dry season	2	0	0	0	0	0	0	0	0	0	0	0	0
9 - wet season	2	1	1	1	0	0	0	0	0	0	0	0	0
10 - dry season	2	0	0	0	0	0	0	0	0	0	0	0	0
10 - wet season	2	1	0	0	0	0	0	0	0	0	0	0	0
5 - wet season	3	0	0	0	0	0	0	0	0	0	0	0	0
6 - dry season	3	1	0	0	0	0	0	0	0	0	0	0	0
6 - wet season	3	1	1	1	0	0	0	0	0	0	0	0	0
7 - dry season	3	0	0	0	0	0	0	0	0	0	0	0	0
7 - wet season	3	1	1	1	0	0	0	0	0	0	0	0	0
9 - dry season	3	0	0	0	0	0	0	0	0	0	0	0	0
9 - wet season	3	1	1	1	0	0	0	0	0	0	0	0	0
10 - dry season	3	0	0	0	0	0	0	0	0	0	0	0	0
10 - wet season	3	0	0	0	0	0	0	0	0	0	0	0	0
5 - wet season	4	0	0	0	0	0	0	0	0	0	0	0	0
6 - dry season	4	0	0	0	0	0	0	0	0	0	0	0	0
7 - dry season	4	0	0	0	0	0	0	0	0	0	0	0	0
7 - wet season	4	1	1	1	1	1	1	0	0	0	0	0	0
9 - dry season	4	0	0	0	0	0	0	0	0	0	0	0	0
9 - wet season	4	1	1	1	0	0	0	0	0	0	0	0	0
10 - dry season	4	0	0	0	0	0	0	0	0	0	0	0	0
10 - wet season	4	1	1	1	1	0	0	0	0	0	0	0	0
6 - dry season	5	1	0	0	0	0	0	0	0	0	0	0	0
7 - dry season	5	0	0	0	0	0	0	0	0	0	0	0	0
9 - dry season	5	0	0	0	0	0	0	0	0	0	0	0	0
10 - dry season	5	0	0	0	0	0	0	0	0	0	0	0	0
(c ) Litoria lorica and L. nannotis during wet season using the 15 mL samples
2 - L. lorica	1	0	0	0	0	0	0	0	0	0	0	0	0
2 - L. nannotis	1	1	1	1	1	1	1	1	1	1	1	1	1
4 - L. lorica	1	1	0	0	0	0	0	0	0	0	0	0	0
4 - L. nannotis	1	1	1	1	1	1	1	0	0	0	0	0	0
5 - L. lorica	1	0	0	0	0	0	0	0	0	0	0	0	0
5 - L. nannotis	1	1	1	0	0	0	0	0	0	0	0	0	0
6 - L. lorica	1	0	0	0	0	0	0	0	0	0	0	0	0
6 - L. nannotis	1	1	1	0	0	0	0	0	0	0	0	0	0
7 - L. lorica	1	1	0	0	0	0	0	0	0	0	0	0	0
7 - L. nannotis	1	1	0	0	0	0	0	0	0	0	0	0	0
9 - L. lorica	1	1	0	0	0	0	0	0	0	0	0	0	0
9 - L. nannotis	1	0	0	0	0	0	0	0	0	0	0	0	0
10 - L. lorica	1	0	0	0	0	0	0	0	0	0	0	0	0
10 - L. nannotis	1	1	0	0	0	0	0	0	0	0	0	0	0
2 - L. lorica	2	0	0	0	0	0	0	0	0	0	0	0	0
2 - L. nannotis	2	1	1	1	1	1	1	0	0	0	0	0	0
4 - L. lorica	2	0	0	0	0	0	0	0	0	0	0	0	0
4 - L. nannotis	2	1	0	0	0	0	0	0	0	0	0	0	0
5 - L. lorica	2	0	0	0	0	0	0	0	0	0	0	0	0
5 - L. nannotis	2	0	0	0	0	0	0	0	0	0	0	0	0
6 - L. lorica	2	0	0	0	0	0	0	0	0	0	0	0	0
6 - L. nannotis	2	1	1	1	1	1	1	1	0	0	0	0	0
7 - L. lorica	2	1	0	0	0	0	0	0	0	0	0	0	0
7 - L. nannotis	2	1	0	0	0	0	0	0	0	0	0	0	0
9 - L. lorica	2	1	0	0	0	0	0	0	0	0	0	0	0
9 - L. nannotis	2	0	0	0	0	0	0	0	0	0	0	0	0
10 - L. lorica	2	0	0	0	0	0	0	0	0	0	0	0	0
10 - L. nannotis	2	1	1	0	0	0	0	0	0	0	0	0	0
2 - L. lorica	3	0	0	0	0	0	0	0	0	0	0	0	0
2 - L. nannotis	3	1	1	1	1	0	0	0	0	0	0	0	0
4 - L. lorica	3	0	0	0	0	0	0	0	0	0	0	0	0
4 - L. nannotis	3	1	1	1	0	0	0	0	0	0	0	0	0
5 - L. lorica	3	0	0	0	0	0	0	0	0	0	0	0	0
5 - L. nannotis	3	0	0	0	0	0	0	0	0	0	0	0	0
6 - L. lorica	3	0	0	0	0	0	0	0	0	0	0	0	0
6 - L. nannotis	3	1	0	0	0	0	0	0	0	0	0	0	0
7 - L. lorica	3	0	0	0	0	0	0	0	0	0	0	0	0
7 - L. nannotis	3	0	0	0	0	0	0	0	0	0	0	0	0
9 - L. lorica	3	0	0	0	0	0	0	0	0	0	0	0	0
9 - L. nannotis	3	0	0	0	0	0	0	0	0	0	0	0	0
10 - L. lorica	3	0	0	0	0	0	0	0	0	0	0	0	0
10 - L. nannotis	3	0	0	0	0	0	0	0	0	0	0	0	0
2 - L. lorica	4	0	0	0	0	0	0	0	0	0	0	0	0
2 - L. nannotis	4	1	1	0	0	0	0	0	0	0	0	0	0
4 - L. lorica	4	0	0	0	0	0	0	0	0	0	0	0	0
4 - L. nannotis	4	1	1	1	1	1	1	0	0	0	0	0	0
5 - L. lorica	4	0	0	0	0	0	0	0	0	0	0	0	0
5 - L. nannotis	4	0	0	0	0	0	0	0	0	0	0	0	0
6 - L. lorica	4	0	0	0	0	0	0	0	0	0	0	0	0
6 - L. nannotis	4	1	0	0	0	0	0	0	0	0	0	0	0
7 - L. lorica	4	0	0	0	0	0	0	0	0	0	0	0	0
7 - L. nannotis	4	0	0	0	0	0	0	0	0	0	0	0	0
9 - L. lorica	4	0	0	0	0	0	0	0	0	0	0	0	0
9 - L. nannotis	4	0	0	0	0	0	0	0	0	0	0	0	0
10 - L. lorica	4	0	0	0	0	0	0	0	0	0	0	0	0
10 - L. nannotis	4	0	0	0	0	0	0	0	0	0	0	0	0
2 - L. lorica	5	0	0	0	0	0	0	0	0	0	0	0	0
2 - L. nannotis	5	1	1	0	0	0	0	0	0	0	0	0	0
4 - L. lorica	5	0	0	0	0	0	0	0	0	0	0	0	0
4 - L. nannotis	5	1	0	0	0	0	0	0	0	0	0	0	0
5 - L. lorica	5	0	0	0	0	0	0	0	0	0	0	0	0
5 - L. nannotis	5	0	0	0	0	0	0	0	0	0	0	0	0
6 - L. lorica	5	0	0	0	0	0	0	0	0	0	0	0	0
6 - L. nannotis	5	1	1	1	1	0	0	0	0	0	0	0	0
7 - L. lorica	5	0	0	0	0	0	0	0	0	0	0	0	0
7 - L. nannotis	5	0	0	0	0	0	0	0	0	0	0	0	0
9 - L. lorica	5	0	0	0	0	0	0	0	0	0	0	0	0
9 - L. nannotis	5	0	0	0	0	0	0	0	0	0	0	0	0
10 - L. lorica	5	0	0	0	0	0	0	0	0	0	0	0	0
10 - L. nannotis	5	0	0	0	0	0	0	0	0	0	0	0	0
