# Supplementary material for: Long distance (>20 km) downstream detection of endangered stream frogs suggests an important role for eDNA in surveying for remnant amphibian populations
Source: PeerJ. 2021 Sep 27;9:e12013. doi: 10.7717/peerj.12013 (PMC8483009; doi:10.7717/peerj.12013)
Supplement: Supplemental Information 3 — Data was used to test the probability of detection of (a) L. lorica using the 15 and 100 mL samples; (b) L. lorica during wet and dry seasons using the 100 mL samples; and (c) L. lorica and L. nannotis during wet season using the 15 mL samples. Upstream population abundances are estimated from traditional field surveys (C. Hoskin, unpublished data). [file peerj-09-12013-s003.csv]

(a) Litoria lorica detection data during wet season using the 15 mL and 100 mL samples
Site	Volume processed	Distance from population	Upstream population abundance
2	15	0	100
4	15	1.2	100
5	15	2.7	100
6	15	0	200
7	15	10	1100
9	15	17.1	1100
10	15	22.8	1100
2	100	0	100
4	100	1.2	100
5	100	2.7	100
6	100	0	200
7	100	10	1100
9	100	17.1	1100
10	100	22.8	1100
(b) Litoria lorica and L. nannotis during wet season using the 15 mL samples. Abundance is estimated from traditional field surveys (C. Hoskin, unpub. data).
Site	Species	Distance from population	Upstream population abundance
2	Litoria lorica	0	100
4	Litoria lorica	1.2	100
5	Litoria lorica	2.7	100
6	Litoria lorica	0	200
7	Litoria lorica	10	1100
9	Litoria lorica	17.1	1100
10	Litoria lorica	22.8	1100
2	Litoria nannotis	0	1000
4	Litoria nannotis	1.2	2500
5	Litoria nannotis	2.7	2500
6	Litoria nannotis	0	2600
7	Litoria nannotis	10	5500
9	Litoria nannotis	17.1	8000
10	Litoria nannotis	22.8	8000
(c) Litoria lorica detection data during wet and dry season using 100 mL samples. Abundance is estimated from traditional field surveys (C. Hoskin, unpub. data).
Site	Season	Distance from population	Upstream population abundance
2	wet	0	100
4	wet	1.2	100
5	wet	2.7	100
6	wet	0	200
7	wet	10	1100
9	wet	17.1	1100
10	wet	22.8	1100
6	dry	0	200
7	dry	10	1100
9	dry	17.1	1100
10	dry	22.8	1100
