# Supplementary material for: Long distance (>20 km) downstream detection of endangered stream frogs suggests an important role for eDNA in surveying for remnant amphibian populations
Source: PeerJ. 2021 Sep 27;9:e12013. doi: 10.7717/peerj.12013 (PMC8483009; doi:10.7717/peerj.12013)
Supplement: Supplemental Information 4 — Amplicon sequences obtained from the target species eDNA. [file peerj-09-12013-s004.fa]

>Litoria_lorica_haplotype1: GenBank accession number MZ330818
CCTGACCGGAATTGTCTTATCCAACTCCTCATTAGACATTGTCCTTCACGACACTTATTATGTTGTAGCCCATTTCCATTATGTATTGTCTATAGGAGCTGTATTCGCCATTATAGCCGGCTTCGTTCACTGATTCCCGTTATTTACTGGTTACTCTTTACAC
>Litoria_lorica_haplotype2: GenBank accession number MZ330819
CCTGACCGGAATTGTCTTATCCAACTCCTCATTAGACATTGTCCTTCACGACACTTATTATGTTGTAGCCCATTTCCATTATGTATTGTCTATAGGAGCTGTATTCGCCATTATAGCTGGCTTCGTTCACTGATTCCCGTTATTTACTGGTTACTCTTTACAC
>Litoria_nannotis_haplotype1: GenBank accession number MZ383982
TCCGAGCCTATTTTACCTCAGCCACAATAATTATTGCCATCCCAACCGGTGTAAAAGTTTTAGCTGACTGGCGACTATGCATGGAGGAATTGTTAAATGGGACGCACCTATATTATGAGCAG
>Litoria_nannotis_haplotype2: GenBank accession number MZ383983
TCCGAGCCTATTTTACCTCAGCCACAATAATTATTGCCATCCCAACCGGTGTAAAAGTTTTAGCTGACTGGCGACTATGCATGGGGGAATTGTTAAATGGGACGCACCTATATTATGAGCAG
